# Supplementary material for: A vertebrate-wide catalogue of T1R receptors reveals diversity in taste perception
Source: Nat Ecol Evol. 2023 Dec 13;8(1):111–20. doi: 10.1038/s41559-023-02258-8 (PMC10781636; doi:10.1038/s41559-023-02258-8)
Supplement: Supplementary file 3 — Supplementary Tables 1 and 2. [file 41559_2023_2258_MOESM3_ESM.xlsx]

## Sheet: Supplementary Table S1
	Supplementary Table S1. Genome and transcriptome data used in this study.
	Species	Data version and accession	Reference
	Human (Homo sapiens)	GRCh38.p13 (NCBI: GCF_000001405.39)	1
	Mouse (Mus musculus)	GRCm38.p6 (NCBI: GCF_000001635.26)	2
	Opossum (Monodelphis domestica)*	monDom5 (NCBI: GCF_000002295.1)	3
	Zebra finch (Taeniopygia guttata)*	bTaeGut1.4 (NCBI: GCF_003957565.2)	4
	Chicken (Gallus gallus)	GRCg6a (NCBI: GCF_000002315.6)	5
	Kiwi (Apteryx australis mantelli)*	AptMant0 (NCBI: GCA_001039765.2)	6
	American alligator (Alligator mississippiensis)*	ASM28112v4 (NCBI: GCF_000281125.3)	7
	Chinese alligator (Alligator sinensis)*	ASM45574v1 (NCBI: GCF_000455745.1)	8
	Green sea turtle (Chelonia mydas)*	rCheMyd1.pri.v2 (NCBI: GCF_015237465.2)	9
	Western painted turtle (Chrysemys picta)*	Chrysemys_picta_BioNano-3.0.4 (NCBI: GCF_000241765.5)	10
	Chinese softshell turtle (Pelodiscus sinensis)*	PelSin_1.0 (NCBI: GCF_000230535.1)	11
	Green anole (Anolis carolinensis)	AnoCar2.0 (NCBI: GCF_000090745.1)	12
	Central bearded dragon (Pogona vitticeps)	pvi1.1 (NCBI: GCF_900067755.1)	13
	Japanese gecko (Gekko japonicas)	Gekko_japonicus_V1.1 (NCBI: GCF_001447785.1)	14
	Tibetan frog (Nanorana parkeri)	ASM93562v1 (NCBI: GCF_000935625.1)	15
	Axolotl (Ambystoma mexicanum)	AmbMex60DD (NCBI: GCA_002915635.3)	16
		RNA-seq (NCBI: PRJEB22921)	17
		RNA-seq (NCBI: PRJNA312389)	18
		RNA-seq (NCBI: PRJNA354434)	19
	Two-lined caecilian (Rhinatrema bivittatum)	aRhiBiv1.1 (NCBI: GCF_901001135.1)	4
	West African lungfish (Protopterus annectens)	National Genomic Data Center : GWHANVS00000000	20
		RNA-seq (NCBI: PRJNA282925)	21
	Australian lungfish (Neoceratodus forsteri)	neoFor_v3 (NCBI: GCA_016271365.1)	22
	Coelacanth (Latimeria chalumnae)	LatCha1 (NCBI: GCF_000225785.1)	23, 24
		RNA-seq (DDBJ: DRP000627)
	Fugu (Takifugu rubripes)	FUGU5 (NCBI: GCF_000180615.1)	25
	Nile tilapia (Oreochromis niloticus)*	O_niloticus_UMD_NMBU (NCBI: GCF_001858045.2)	26
	Japanese rice fish (medaka) (Oryzias latipes)*	ASM223467v1 (NCBI: GCF_002234675.1)	27
	Silver salmon (Oncorhynchus kisutch)*	Okis_V2 (NCBI: GCF_002021735.2)	28
	Zebrafish (Danio rerio)	GRCz11 (NCBI: GCF_000002035.6)	29
	Spotted gar (Lepisosteus oculatus)	LepOcu1 (NCBI: GCF_000242695.1)	30
	Bowfin (Amia calva)	AmiCal1 (NCBI: GCA_017591415.1)	31
	Sterlet (Acipenser_ruthenus)*	ASM1064508v1 (NCBI: GCF_010645085.1)	32
	Bichir (Polypterus senegalus)	AS1683550v1 (NCBI: GCF_016835505.1)	31
		polypterus_v0.62	Okabe et al. (unpublished)
	Elephant shark (Callorhinchus milii)	Callorhinchus_milii-6.1.3 (NCBI: GCF_000165045.1)	33
		RNA-seq (NCBI: PRJNA135005)	34
	Whale shark (Rhincodon typus)	ASM164234v2 (NCBI: GCF_001642345.1)	35
	Cloudy catshark (Scyliorhinus torazame)	Storazame_v1.0 (NCBI: GCA_003427355.1)	36
		RNA-seq (NCBI: PRJNA371391)	37
	Brownbanded bamboo shark (Chiloscyllium punctatum)	Cpunctatum_v1.0 (NCBI: GCA_003427335.1)	36
	Note: Asterisks indicate species used for the phylogenetic analysis of TAS1R exon 6 sequences.
	Supplementary References
	1. Lander, E. S. et al. Initial sequencing and analysis of the human genome. Nature 409, 860-921, doi:10.1038/35057062 (2001).
	2. Mouse Genome Sequencing, C. et al. Initial sequencing and comparative analysis of the mouse genome. Nature 420, 520-562, doi:10.1038/nature01262 (2002).
	3. Mikkelsen, T. S. et al. Genome of the marsupial Monodelphis domestica reveals innovation in non-coding sequences. Nature 447, 167-177, doi:10.1038/nature05805 (2007).
	4. Rhie, A. et al. Towards complete and error-free genome assemblies of all vertebrate species. Nature 592, 737-746, doi:10.1038/s41586-021-03451-0 (2021).
	5. International Chicken Genome Sequencing, C. Sequence and comparative analysis of the chicken genome provide unique perspectives on vertebrate evolution. Nature 432, 695-716, doi:10.1038/nature03154 (2004).
	6. Le Duc, D. et al. Kiwi genome provides insights into evolution of a nocturnal lifestyle. Genome Biol 16, 147, doi:10.1186/s13059-015-0711-4 (2015).
	7. St John, J. A. et al. Sequencing three crocodilian genomes to illuminate the evolution of archosaurs and amniotes. Genome Biol 13, 415, doi:10.1186/gb-2012-13-1-415 (2012).
	8. Wan, Q. H. et al. Genome analysis and signature discovery for diving and sensory properties of the endangered Chinese alligator. Cell Res 23, 1091-1105, doi:10.1038/cr.2013.104 (2013).
	9. Bentley, B. P. et al. Divergent sensory and immune gene evolution in sea turtles with contrasting demographic and life histories. Proc Natl Acad Sci U S A 120, e2201076120, doi:10.1073/pnas.2201076120 (2023).
	10. Shaffer, H. B. et al. The western painted turtle genome, a model for the evolution of extreme physiological adaptations in a slowly evolving lineage. Genome Biol 14, R28, doi:10.1186/gb-2013-14-3-r28 (2013).
	11. Wang, Z. et al. The draft genomes of soft-shell turtle and green sea turtle yield insights into the development and evolution of the turtle-specific body plan. Nat Genet 45, 701-706, doi:10.1038/ng.2615 (2013).
	12. Alfoldi, J. et al. The genome of the green anole lizard and a comparative analysis with birds and mammals. Nature 477, 587-591, doi:10.1038/nature10390 (2011).
	13. Georges, A. et al. High-coverage sequencing and annotated assembly of the genome of the Australian dragon lizard Pogona vitticeps. Gigascience 4, 45, doi:10.1186/s13742-015-0085-2 (2015).
	14. Liu, Y. et al. Gekko japonicus genome reveals evolution of adhesive toe pads and tail regeneration. Nat Commun 6, 10033, doi:10.1038/ncomms10033 (2015).
	15. Sun, Y. B. et al. Whole-genome sequence of the Tibetan frog Nanorana parkeri and the comparative evolution of tetrapod genomes. Proc Natl Acad Sci U S A 112, E1257-1262, doi:10.1073/pnas.1501764112 (2015).
	16. Schloissnig, S. et al. The giant axolotl genome uncovers the evolution, scaling, and transcriptional control of complex gene loci. Proc Natl Acad Sci U S A 118, doi:10.1073/pnas.2017176118 (2021).
	17. Thampi, P., Liu, J., Zeng, Z. & MacLeod, J. N. Changes in the appendicular skeleton during metamorphosis in the axolotl salamander (Ambystoma mexicanum). J Anat 233, 468-477, doi:10.1111/joa.12846 (2018).
	18. Jiang, P. et al. Analysis of embryonic development in the unsequenced axolotl: Waves of transcriptomic upheaval and stability. Dev Biol 426, 143-154, doi:10.1016/j.ydbio.2016.05.024 (2017).
	19. Caballero-Perez, J. et al. Transcriptional landscapes of Axolotl (Ambystoma mexicanum). Dev Biol 433, 227-239, doi:10.1016/j.ydbio.2017.08.022 (2018).
	20. Wang, K. et al. African lungfish genome sheds light on the vertebrate water-to-land transition. Cell 184, 1362-1376 e1318, doi:10.1016/j.cell.2021.01.047 (2021).
	21. Biscotti, M. A. et al. The Lungfish Transcriptome: A Glimpse into Molecular Evolution Events at the Transition from Water to Land. Sci Rep 6, 21571, doi:10.1038/srep21571 (2016).
	22. Meyer, A. et al. Giant lungfish genome elucidates the conquest of land by vertebrates. Nature 590, 284-289, doi:10.1038/s41586-021-03198-8 (2021).
	23. Amemiya, C. T. et al. The African coelacanth genome provides insights into tetrapod evolution. Nature 496, 311-316, doi:10.1038/nature12027 (2013).
	24. Nikaido, M. et al. Coelacanth genomes reveal signatures for evolutionary transition from water to land. Genome Res 23, 1740-1748, doi:10.1101/gr.158105.113 (2013).
	25. Aparicio, S. et al. Whole-genome shotgun assembly and analysis of the genome of Fugu rubripes. Science 297, 1301-1310, doi:10.1126/science.1072104 (2002).
	26. Brawand, D. et al. The genomic substrate for adaptive radiation in African cichlid fish. Nature 513, 375-381, doi:10.1038/nature13726 (2014).
	27. Ichikawa, K. et al. Centromere evolution and CpG methylation during vertebrate speciation. Nat Commun 8, 1833, doi:10.1038/s41467-017-01982-7 (2017).
	28. Rondeau, E. B. et al. Population-size history inferences from the coho salmon (Oncorhynchus kisutch) genome. G3 (Bethesda) 13, doi:10.1093/g3journal/jkad033 (2023).
	29. Howe, K. et al. The zebrafish reference genome sequence and its relationship to the human genome. Nature 496, 498-503, doi:10.1038/nature12111 (2013).
	30. Braasch, I. et al. The spotted gar genome illuminates vertebrate evolution and facilitates human-teleost comparisons. Nat Genet 48, 427-437, doi:10.1038/ng.3526 (2016).
	31. Bi, X. et al. Tracing the genetic footprints of vertebrate landing in non-teleost ray-finned fishes. Cell 184, 1377-1391 e1314, doi:10.1016/j.cell.2021.01.046 (2021).
	32. Du, K. et al. The sterlet sturgeon genome sequence and the mechanisms of segmental rediploidization. Nat Ecol Evol 4, 841-852, doi:10.1038/s41559-020-1166-x (2020).
	33. Venkatesh, B. et al. Elephant shark genome provides unique insights into gnathostome evolution. Nature 505, 174-179, doi:10.1038/nature12826 (2014).
	34. Wyffels, J. et al. SkateBase, an elasmobranch genome project and collection of molecular resources for chondrichthyan fishes. F1000Res 3, 191, doi:10.12688/f1000research.4996.1 (2014).
	35. Read, T. D. et al. Draft sequencing and assembly of the genome of the world's largest fish, the whale shark: Rhincodon typus Smith 1828. BMC Genomics 18, 532, doi:10.1186/s12864-017-3926-9 (2017).
	36. Hara, Y. et al. Shark genomes provide insights into elasmobranch evolution and the origin of vertebrates. Nat Ecol Evol 2, 1761-1771, doi:10.1038/s41559-018-0673-5 (2018).
	37. Pascual-Anaya, J. et al. Hagfish and lamprey Hox genes reveal conservation of temporal colinearity in vertebrates. Nat Ecol Evol 2, 859-866, doi:10.1038/s41559-018-0526-2 (2018).

## Sheet: Supplementary Table S2
	Supplementary Table S2. The genomic location of the TAS1R exons in axolotl (AmexG_v6).
	Tas1r	Accession	Exons	Chromosome	Strand	Start	End
	TAS1R5	CM030318.1	exon1	8p	+	447588932	447589137
			exon2	8p	+	447618965	447619268
			exon3	8p	+	447623305	447624046
			exon4	8p	+	447633935	447634129
			exon5	8p	+	447640889	447641006
			exon6	8p	+	447670381	447671306
	TAS1R3A2	CM030318.1	exon1	8p	-	447884292	447884111
			exon2	8p	-	447839205	447838905
			exon3	8p	-	447833101	447832313
			exon4	8p	-	447828735	447828532
			exon5	8p	-	447827182	447827062
			exon6	8p	-	447796394	447795466
	TAS1R3A1	CM030318.1	exon1	NA	NA	NA	NA
			exon2	8p	-	447962751	447962453
			exon3	8p	-	447936380	447935642
			exon4	8p	-	447930458	447930252
			exon5	8p	-	447924923	447924803
			exon6	8p	-	447924184	447923240
	TAS1R4	CM030318.1	exon1	8p	+	448071470	448071660
			exon2	8p	+	448076338	448076644
			exon3	8p	+	448091826	448092596
			exon4	8p	+	448095189	448095407
			exon5	8p	+	448098156	448098279
			exon6	8p	+	448123509	448124590
	TAS1R7	CM030318.1	exon1	8p	+	448071470	448071660
			exon2	8p	+	448223535	448223832
			exon3	8p	+	448290839	448291672
			exon4	8p	+	448296012	448296218
			exon5	8p	+	448311003	448311120
			exon6	8p	+	448365400	448366492
	TAS1R3B2	CM030318.1	exon1	8p	-	462560859	462560669
			exon2	8p	-	462536759	462536459
			exon3	8p	-	462517129	462516317
			exon4	8p	-	462463845	462463645
			exon5	8p	-	462446223	462446099
			exon6	8p	-	462391819	462390861
	TAS1R3B1	CM030318.1	exon1	8p	-	462836527	462836328
			exon2	8p	-	462711063	462710763
			exon3	8p	-	462695817	462695035
			exon4	8p	-	462686680	462686483
			exon5	8p	-	462638305	462638185
			exon6	8p	-	462633729	462632825
	TAS1R2	CM030318.1	exon1	8p	-	463177873	463177695
			exon2	8p	-	463159310	463159013
			exon3	8p	-	463157791	463157036
			exon4	8p	-	463137399	463137187
			exon5	8p	-	463113082	463112962
			exon6	8p	-	463107339	463106408
	TAS1R1	CM030318.1	exon1	8p	-	622403452	622403265
			exon2	8p	-	622364306	622364000
			exon3	8p	-	622304147	622303395
			exon4	8p	-	622282535	622282323
			exon5	8p	-	622228919	622228799
			exon6	8p	-	622217856	622216925
